# Supplementary material for: Structural Similarities and Overlapping Activities among Dihydroflavonol 4-Reductase, Flavanone 4-Reductase, and Anthocyanidin Reductase Offer Metabolic Flexibility in the Flavonoid Pathway
Source: Int J Mol Sci. 2023 Sep 9;24(18):13901. doi: 10.3390/ijms241813901 (PMC10531346; doi:10.3390/ijms241813901)
Supplement: Supplementary file 1 [file ijms-24-13901-s001.zip]

Archive with 1 entries (1 files):
- ijms-2589017-supplementary.pdf
